# Supplementary material for: New-Generation Antibacterial Agent—Cellulose-Binding Thermostable TP84_Endolysin
Source: Int J Mol Sci. 2024 Dec 6;25(23):13111. doi: 10.3390/ijms252313111 (PMC11642820; doi:10.3390/ijms252313111)
Supplement: Supplementary file 1 [file ijms-25-13111-s001.zip]

Archive with 1 entries (1 files):
- ijms-3309738-supplementary.pdf
